# Supplementary material for: Laparoscopic Compared with Open D2 Gastrectomy on Perioperative and Long-Term, Stage-Stratified Oncological Outcomes for Gastric Cancer: A Propensity Score-Matched Analysis of the IMIGASTRIC Database
Source: Cancers (Basel). 2021 Sep 8;13(18):4526. doi: 10.3390/cancers13184526 (PMC8465518; doi:10.3390/cancers13184526)
Supplement: Supplementary file 1 [file cancers-13-04526-s001.zip]

Archive with 1 entries (1 files):
- cancers-1236485-supplementary.pdf
